# Supplementary material for: Calcium Electrochemotherapy for Tumor Eradication and the Potential of High-Frequency Nanosecond Protocols
Source: Pharmaceuticals (Basel). 2023 Jul 31;16(8):1083. doi: 10.3390/ph16081083 (PMC10460074; doi:10.3390/ph16081083)
Supplement: Supplementary file 1 [file pharmaceuticals-16-01083-s001.zip]

Archive with 2 entries (1 files):
- pharmaceuticals-2513389-supplementary/
- pharmaceuticals-2513389-supplementary/Supplementary.pdf
